# Supplementary material for: Application of HPCCC Combined with Polymeric Resins and HPLC for the Separation of Cyclic Lipopeptides Muscotoxins A–C and Their Antimicrobial Activity
Source: Molecules. 2018 Oct 16;23(10):2653. doi: 10.3390/molecules23102653 (PMC6222847; doi:10.3390/molecules23102653)
Supplement: Supplementary file 1 [file molecules-23-02653-s001.zip]

Archive with 5 entries (4 files):
- molecules-338441-supplementary/
- molecules-338441-supplementary/molecules-338441-supplementary-Figure S1.pdf
- molecules-338441-supplementary/molecules-338441-supplementary-Figure S2.pdf
- molecules-338441-supplementary/molecules-338441-supplementary-Figure S3.pdf
- molecules-338441-supplementary/molecules-338441-supplementary-Figure S4.pdf
